# Supplementary material for: Ileal immune tonus is a prognosis marker of proximal colon cancer in mice and patients
Source: Cell Death Differ. 2020 Dec 1;28(5):1532–47. doi: 10.1038/s41418-020-00684-w (PMC8167112; doi:10.1038/s41418-020-00684-w)
Supplement: Supplementary file 5 — Supplemental Tables [file 41418_2020_684_MOESM5_ESM.xlsx]

## Sheet: Supp Table S1
Supplementary Table 1. Patients’ characteristics
Characteristics	(n=83), no. (%)
Median Age (range), years	70 (39-96)
Sex
Male	40 (48.2)
Female	43 (51.8)
Stage
I	11 (13.3)
II	26 (31.3)
III	25 (30.1)
IV	21 (25.3)
MicroSatellite Instability detection	48 (57.8)
MSI-High	6 (7.2)
MSS	42 (50.6)
Pre-operative chemotherapy	20 (24.1)
Post-operative chemotherapy	47 (56.6)
N of events
Progression/Death	26 (31.3)
Median Follow-up (range), months	20.3 (0-32.8)

## Sheet: Supp Table S2
P values related to Figure 1D
	Gene	p-value	Adjusted p-value
Ileum	CD3E	1.32883e-07	3.98649e-06
	CD4	1.42268e-06	1.42268e-05
	TBX21	4.63032e-06	3.47274e-05
	IFNG	0.0383149	0.0574723
	RORC	1.30119e-05	7.80712e-05
	IL17A	0.000214951	0.000644853
	FOXP3	0.000276754	0.000754783
	IL10	0.001388	0.00330972
	GATA3	6.04082e-07	9.06123e-06
	IL23A	0.00209762	0.00449489
	BCL6	3.28198e-05	0.000164099
	IL27	0.000194435	0.000644853
	AHR	0.000190802	0.000644853
	FOS	8.83441e-05	0.000378618
	JUN	0.736136	0.807406
Colon	CD3E	0.00143421	0.00330972
	CD4	0.0520856	0.074408
	TBX21	0.010141	0.0178958
	IFNG	0.129452	0.155342
	RORC	0.892988	0.892988
	IL17A	0.0965131	0.120641
	FOXP3	0.0168968	0.0281614
	IL10	0.00982702	0.0178958
	GATA3	0.0205944	0.0325174
	IL23A	0.00342516	0.00685031
	BCL6	0.0875135	0.119337
	IL27	0.780493	0.807406
	AHR	0.0952905	0.120641
	FOS	0.265399	0.30623
	JUN	0.768758	0.807406

## Sheet: Supp Table S3
P values related to Supplemental Figure 3A
Gene	p-value	Adjusted p-value
Cd3e	0.0147427	0.0276426
Cd4	0.0058971	0.0147427
Tbx21	0.0910118	0.124107
Ifng	0.353924	0.442405
Rorc	9.82849e-05	0.00147427
Il17a	0.516753	0.553664
Foxp3	0.00117942	0.00884564
Il10	0.0111062	0.023799
Il23a	0.0193621	0.0322702
Gata3	0.0249644	0.0374466
Bcl6	0.0058971	0.0147427
Il27	0.00285026	0.0106885
Ahr	0.00186741	0.00933707
Fos	0.494963	0.553664
Jun	0.779793	0.779793

## Sheet: Supp Table S4
P values related to Supplemental Figure 3C
WT	Gene	p-value	Adjusted p-value		ZEB2-TG	Gene	p-value	Adjusted p-value
	Cd3e	0.00053843	0.00269215			Cd3e	0.000999001	0.00374625
	Cd4	0.00200688	0.00602063			Cd4	0.000999001	0.00374625
	Tbx21	9.78965e-05	0.00116252			Tbx21	0.000999001	0.00374625
	Ifng	0.0318443	0.0548084			Ifng	0.010101	0.021645
	Rorc	0.032885	0.0548084			Rorc	0.018981	0.0284715
	Il17a	0.000946482	0.00354931			Il17a	0.00347016	0.00999001
	Foxp3	0.000155003	0.00116252			Foxp3	0.000999001	0.00374625
	Il10	0.666667	0.666667			Il10	0.142857	0.178571
	Il23a	0.00267584	0.00668959			Il23a	0.0829171	0.113069
	Gata3	0.197686	0.247107			Gata3	0.011988	0.0224775
	Bcl6	0.34112	0.3936			Bcl6	0.23976	0.276646
	Il27	0.0652154	0.097823			Il27	0.003996	0.00999001
	Ahr	0.135285	0.184479			Ahr	0.437562	0.468817
	Fos	0.00460113	0.00985957			Fos	0.018981	0.0284715
	Jun	0.666667	0.666667			Jun	0.571429	0.571429

## Sheet: Supp Table S5
P values related to Figure 4B
OXA	Gene	p-value	Adjusted p		PBS	Gene	p-value	Adjusted p
Colon	CD3E	0.0531324	0.113855		Colon	CD3E	0.416059	0.863835
	CD4	0.0197547	0.0658489			CD4	0.0672656	0.288281
	TBX21	0.605713	0.79006			TBX21	0.144204	0.516002
	IFNG	0.87903	0.945749			IFNG	0.598447	0.914019
	RORC	0.892684	0.945749			RORC	0.687103	0.926422
	IL17A	0.738282	0.885939			IL17A	0.3852	0.863835
	FOXP3	0.0968203	0.170859			FOXP3	0.0415554	0.288281
	IL10	0.121675	0.192118			IL10	0.212195	0.636586
	GATA3	0.47695	0.681357			GATA3	0.724537	0.926422
	IL23A	0.0706718	0.137409			IL23A	0.154801	0.516002
	BCL6	0.914224	0.945749			BCL6	0.90652	0.940196
	IL27	0.0258484	0.0775451			IL27	0.867414	0.940196
	AHR	0.655595	0.819494			AHR	0.534354	0.89059
	FOS	0.387106	0.580659			FOS	0.757458	0.926422
	JUN	0.0417993	0.104498			JUN	0.83491	0.940196
Ileum	CD3E	0.00188199	0.00940997		Ileum	CD3E	0.481952	0.89059
	CD4	1.34762e-05	0.000134762			CD4	0.0507224	0.288281
	TBX21	0.00050294	0.00331796			TBX21	0.976338	0.976338
	IFNG	0.852485	0.945749			IFNG	0.908856	0.940196
	RORC	3.03237e-06	4.54856e-05			RORC	0.00925283	0.277585
	IL17A	0.949848	0.949848			IL17A	0.372131	0.863835
	FOXP3	0.00283211	0.0121376			FOXP3	0.772018	0.926422
	IL10	0.073285	0.137409			IL10	0.609346	0.914019
	GATA3	0.0527281	0.113855			GATA3	0.323327	0.863835
	IL23A	0.036071	0.0983754			IL23A	0.0360453	0.288281
	BCL6	0.000552994	0.00331796			BCL6	0.532819	0.89059
	IL27	0.107444	0.179074			IL27	0.431917	0.863835
	AHR	8.8808e-07	2.66424e-05			AHR	0.711983	0.926422
	FOS	0.500892	0.683035			FOS	0.023969	0.288281
	JUN	0.00869611	0.0326104			JUN	0.0620678	0.288281
